# Supplementary material for: Toxicological Impacts and Mechanistic Insights of Bisphenol a on Clear Cell Renal Cell Carcinoma Progression: A Network Toxicology, Machine Learning and Molecular Docking Study
Source: Biomedicines. 2025 Nov 13;13(11):2778. doi: 10.3390/biomedicines13112778 (PMC12650149; doi:10.3390/biomedicines13112778)
Supplement: Supplementary file 1 [file biomedicines-13-02778-s001.zip]

Archive with 5 entries (5 files):
- Supplementary Table S1.pdf
- Supplementary Figure S1.pdf
- Supplementary Table S4.csv
- Supplementary Table S2. ProTox-3.0 rusults.pdf
- Supplementary Table S3. ADMET lab 2.0 rusults.pdf
