# Supplementary material for: Toxicological Impacts and Mechanistic Insights of Bisphenol a on Clear Cell Renal Cell Carcinoma Progression: A Network Toxicology, Machine Learning and Molecular Docking Study
Source: Biomedicines. 2025 Nov 13;13(11):2778. doi: 10.3390/biomedicines13112778 (PMC12650149; doi:10.3390/biomedicines13112778)
Supplement: Supplementary file 1 [file biomedicines-13-02778-s001.zip › Supplementary Table S4.csv]

dataset	model	metric	value
TCGA	CoxBoost+Ridge	Brier@1y	0.072247275
TCGA	CoxBoost+Ridge	Brier@3y	0.134105875
TCGA	CoxBoost+Ridge	Brier@4.7y	0.1600775
TCGA	CoxBoost+Ridge	MAE@1y	0.1515665
TCGA	CoxBoost+Ridge	MAE@3y	0.289011505
TCGA	CoxBoost+Ridge	MAE@4.7y	0.349152155
TCGA	CoxBoost+Ridge	IBS	0.150537493
